# Supplementary material for: Athlete Body Image and Eating Disorders: A Systematic Review of Their Association and Influencing Factors
Source: Nutrients. 2024 Aug 13;16(16):2686. doi: 10.3390/nu16162686 (PMC11356870; doi:10.3390/nu16162686)
Supplement: Supplementary file 1 [file nutrients-16-02686-s001.zip]

Archive with 1 entries (1 files):
- nutrients-3117429-supplementary.pdf
